# Supplementary material for: IL-12p40 deletion aggravates lipopolysaccharide-induced cardiac dysfunction in mice
Source: Front Cardiovasc Med. 2022 Sep 16;9:950029. doi: 10.3389/fcvm.2022.950029 (PMC9523082; doi:10.3389/fcvm.2022.950029)
Supplement: Supplementary file 1 [file Table_1.XLSX]

## Sheet: Sheet1
IL12p40												GAPDH
Saline	0	1.04	0.86	1.46	1.32	1.14						Saline	0	9.84	10.24	11.68	9.36	11.36
LPS 3h	1	2.14	1.54	2.42	2.3	2.04						LPS 3h	1	11.36	10.88	10.08	10.35	9.2
LPS 6h	2	3.01	2.52	3.29	3.22	3.11						LPS 6h	2	11.56	10.08	12.64	10.24	9.64
LPS 12h	3	3.08	2.58	3.54	2.86	2.66						LPS 12h	3	11.12	13.44	12.64	12.88	11.92
		IL12p40/GAPDH																Mean	SD
Saline	1	0.105691	0.0839844	0.125	0.141026	0.100352	0.111211				0.950365	0.75518	1.12399	1.26809	0.902358			0.999997	0.199487
LPS 3h	2	0.18838	0.141544	0.240079	0.222222	0.221739					1.6939	1.27275	2.15877	1.9982	1.99386			1.8235	0.350739
LPS 6h	3	0.260381	0.25	0.260285	0.314453	0.322614					2.34132	2.24798	2.34046	2.82754	2.90092			2.53164	0.307065
LPS 12h	4	0.276978	0.204114	0.263393	0.22205	0.223154					2.49057	1.83538	2.36841	1.99665	2.00659			2.13952	0.276681
mRNA
Normalized	Status
P40	Saline	LPS 3h	LPS 6h	LPS 12h		Saline	LPS 3h	LPS 6h	LPS 12h
	0.000124	0.00050369	0.0010094	0.00104		0.642487	2.60979	5.23007	5.3886
	0.0001994	0.00037246	0.00122648	0.000963846		1.03316	1.92984	6.35482	4.99402
	0.0002414	0.00035035	0.0009285	0.000648592		1.25078	1.81528	4.81088	3.36058
	0.0001398	0.00047938	0.00113154	0.0010395		0.724352	2.48383	5.38601	5.86289
	0.0002013	0.0004048	0.000965231	0.0013189		1.04301	2.09741	6.83368	5.0012
	0.0002529	0.00028699	0.000720354	0.0009686		1.31036	1.48699	5.01865	3.7324
					Mean	1.00069	2.07053	5.60569	4.72328
	0.000193133				SD	0.270539	0.421379	0.804342	0.972696
