# Supplementary material for: IL-12p40 deletion aggravates lipopolysaccharide-induced cardiac dysfunction in mice
Source: Front Cardiovasc Med. 2022 Sep 16;9:950029. doi: 10.3389/fcvm.2022.950029 (PMC9523082; doi:10.3389/fcvm.2022.950029)
Supplement: Supplementary file 2 [file Table_2.XLSX]

## Sheet: Sheet1
	血清LDH
	1	2	3	4	5	6	7	8	9	10	11	12
A	0.127	0.264											450
B	0.349	0.332	0.314	0.372	0.331	0.376	0.391	0.339	0.332	0.386	0.332	0.393	450
C	0.412	0.496	0.508	0.506	0.433	0.522	0.568	0.505	0.574	0.598	0.518	0.594	450
D												0.135	450
E													450
F													450
G													450
H													450
LDH浓度	3124.09	2875.91	2613.14	3459.85	2861.31	3518.25	3737.23	2978.1	2875.91	3664.23	2875.91	3766.42
Mean	3075.43						3316.3
SD	359.334						447.908
	WT						P40
	4043.8	5270.07	5445.26	5416.06	4350.36	5649.64	6321.17	5401.46	6408.76	6759.12	5591.24	6700.73
Mean	5029.2						6197.08
SD	662.957						570.932
	LPS						P40+LPS
CK-MB
	1	2	3	4	5	6	7	8	9	10	11	12
A	0.073	2.043	2.513	1.851	1.121								450		80	0.248
B	0.321	2.19	2.123	1.645	1.467								450		40	0.539
C	0.612	2.477	2.406	1.576	1.329								450		20	1.362
D	1.435	2.232	2.249	1.417	1.279								450		10	2.582
E	2.655	2.104	2.105	1.778	1.335								450		5	3.095
F	3.168	2.421	2.351	1.411	1.092								450
G	4.116												450
H													450
	Lnx	2.56819	2.14704	2.74023	3.39435		X=	13.0422	8.55951	15.4906	29.7954
		2.43647	2.49651	2.92482	3.08432			11.4326	12.14	18.6309	21.8526
		2.1793	2.24292	2.98665	3.20797			8.84013	9.42081	19.8192	24.729
		2.39884	2.3836	3.12912	3.25278			11.0103	10.8439	22.8539	25.8621
		2.51353	2.51263	2.80565	3.2026			12.3484	12.3374	16.5377	24.5964
		2.22948	2.2922	3.1345	3.42034			9.29503	9.89673	22.9771	30.5798
													WT	P40	LPS	P40+LPS
							稀释10倍	130.422	85.5951	154.906	297.954	Mean	109.948	105.331	193.849	262.359
								114.326	121.4	186.309	218.526	SD	16.5819	15.1469	31.2944	33.4222
								88.4013	94.2081	198.192	247.29
								110.103	108.439	228.539	258.621
								123.484	123.374	165.377	245.964
								92.9503	98.9673	229.771	305.798
mRNA
Normalized	Status
ANP	WT	P40	LPS	P40+LPS		WT	P40	LPS	P40+LPS
	0.0659	0.0864	0.28512	0.35374		0.840915	1.1025	3.63827	4.51389
	0.0584	0.157355	0.40512	0.59346		0.745212	2.00792	5.16952	7.57283
	0.1076	0.08865	0.25792	0.65846		1.37303	1.13122	3.29118	8.40226
	0.0671	0.0777	0.192	0.49532		0.856228	0.991489	2.45001	6.32052
	0.0568	0.106635	0.43088	0.60242		0.724795	1.36071	5.49823	7.68716
	0.1144	0.09225	0.2608	0.42532		1.4598	1.17715	3.32793	5.42728
	0.0783667				Mean	0.999996	1.29517	3.89586	6.65399
					SD	0.327779	0.36945	1.18616	1.49427
BNP	WT	P40	LPS	P40+LPS		WT	P40	LPS	P40+LPS
	0.194	0.1979	1.782	2.05928		1.34926	1.37638	12.3937	14.3221
	0.129	0.07386	2.8532	3.8912		0.897185	0.513691	19.8438	27.063
	0.1014	0.1852	1.0612	3.1912		0.705229	1.28805	7.38057	22.1946
	0.1671	0.1718	1.824	2.8304		1.16217	1.19486	12.6858	19.6852
	0.1568	0.1109	2.068	3.4424		1.09053	0.771301	14.3828	23.9416
	0.1144	0.1615	1.63	2.4304		0.795643	1.12322	11.3365	16.9033
	0.143783				Mean	1	1.04458	13.0039	20.685
					SD	0.243186	0.333065	4.08806	4.67655
LVEF (%)	WT	P40	LPS	P40+LPS
	62	60	26	38
	61	57	38	24
	44	60	38	31
	48	67	43	33
	45	51	43	21
	57	58	41	28
	59	51	30	41
	59	52	28	22
	45	62	40	25
	60	64	37	26
Mean	54	58.2	36.4	28.9
SD	7.49815	5.53373	6.20394	6.74043
LVFS (%)	WT	P40	LPS	P40+LPS
	32	33	11	18
	32	29	17	11
	21	31	17	15
	24	25	20	17
	22	30	21	9
	29	25	19	15
	32	26	14	14
	32	33	12	13
	21	37	20	8
	28	34	18	10
Mean	27.3	30.3	16.9	13
SD	4.83161	4.08384	3.47851	3.39935
