# Supplementary material for: IL-12p40 deletion aggravates lipopolysaccharide-induced cardiac dysfunction in mice
Source: Front Cardiovasc Med. 2022 Sep 16;9:950029. doi: 10.3389/fcvm.2022.950029 (PMC9523082; doi:10.3389/fcvm.2022.950029)
Supplement: Supplementary file 3 [file Table_3.XLSX]

## Sheet: Sheet1
p-p65												P65
WT	0	0.4	0.35	0.59	0.53	0.46						WT	0	1.17	1.42	1.23	1.28	1.46
P40	1	0.43	0.31	0.63	0.49	0.41						P40	1	1.25	1.15	1.42	1.36	1.26
LPS	2	0.86	0.72	0.94	1.05	0.89						LPS	2	1.28	1.03	1.57	1.26	1.58
P40+LPS	3	1.54	1.29	1.77	1.43	1.33						P40+LPS	3	1.61	1.39	1.49	1.58	1.68
p-STAT1												STAT1
WT	0	1.22	1.12	1.04	1.43	0.89						WT	0	3.24	3.04	3.41	3.04	3.47
P40	1	1.38	1.04	1.38	1.21	0.99						P40	1	3.08	3.74	3.16	3.26	3.12
LPS	2	1.16	1.31	1.28	1.01	0.91						LPS	2	3.37	3.55	2.96	3.52	3.62
P40+LPS	3	1.28	1.51	1.82	1.37	1.04						P40+LPS	3	3.49	3.49	3.31	3.08	3.37
GAPDH
WT	0	10.21	8.92	9.79	9.27	9.23							9.28182	8.10909	8.9	8.42727	8.39091
P40	1	8.51	11.62	9.31	11.53	10.69							7.73636	10.5636	8.46364	10.4818	9.71818
LPS	2	11.14	9.31	10.62	10.29	10.16							12.254	10.241	11.682	11.319	11.176
P40+LPS	3	11.96	10.16	10.91	11.77	9.52							13.156	11.176	12.001	12.947	10.472
		p-p65/T-p65																Mean	SD
WT	1	0.34188	0.246479	0.479675	0.414062	0.315068	0.359433				0.951166	0.685744	1.33453	1.15199	0.876571			1	0.250693
P40	2	0.344	0.269565	0.443662	0.360294	0.325397					0.957063	0.749973	1.23434	1.0024	0.905306			0.969815	0.175847
LPS	3	0.671875	0.699029	0.598726	0.833333	0.563291					1.86926	1.94481	1.66575	2.31847	1.56717			1.87309	0.291589
P40+LPS	4	0.956522	0.928058	1.18792	0.905063	0.791667					2.6612	2.582	3.30498	2.51803	2.20254			2.65375	0.40352
		p-STAT1/T-STAT1
WT	1	0.376543	0.368421	0.304985	0.470395	0.256484	0.355366				1.05959	1.03674	0.858229	1.32369	0.721746			0.999999	0.227597
P40	2	0.448052	0.278075	0.436709	0.371166	0.317308					1.26082	0.782503	1.2289	1.04446	0.892904			1.04192	0.207598
LPS	3	0.344214	0.369014	0.432432	0.286932	0.251381					0.968617	1.03841	1.21686	0.807426	0.707387			0.94774	0.199087
P40+LPS	4	0.366762	0.432665	0.549849	0.444805	0.308605					1.03207	1.21752	1.54728	1.25168	0.868415			1.18339	0.255121
	mRNA
	Normalized	Status
	IL-1	WT	P40	LPS	P40+LPS		WT	P40	LPS	P40+LPS
		5.36e-05	8.69e-05	0.00061	0.00102		0.818321	1.32672	9.31298	15.5725
		5.16e-05	5.45e-05	0.000524	0.00142		0.787786	0.832061	8	21.6794
		8.83e-05	5.28e-05	0.000905	0.0016		1.34809	0.806107	13.8168	24.4275
		5.98e-05	7.15e-05	0.000752	0.00116		0.912977	1.0916	11.4809	17.7099
		5.39e-05	0.000102	0.000535	0.00132		0.822901	1.55725	8.16794	20.1527
		8.55e-05	5.43e-05	0.000937	0.00158		1.30534	0.829008	14.3053	24.1221
						Mean	0.999237	1.07379	10.8473	20.6107
		6.545e-05				SD	0.257441	0.31242	2.78631	3.52272
	IL-6	WT	P40	LPS	P40+LPS		WT	P40	LPS	P40+LPS
		0.000764	0.000914	0.00639	0.00924		1.2539	1.50008	10.4874	15.1649
		0.000418	0.000652	0.00361	0.00673		0.686033	1.07008	5.92483	11.0455
		0.000853	0.000771	0.00457	0.00733		1.39997	1.26539	7.50041	12.0302
		0.000505	0.00102	0.0054	0.00875		0.82882	1.67405	8.86263	14.3607
		0.000465	0.000524	0.00303	0.00598		0.763171	0.860003	4.97292	9.81454
		0.000651	0.000694	0.00443	0.00708		1.06844	1.13901	7.27064	11.6199
						Mean	1.00005	1.25144	7.50315	12.3393
		0.000609333				SD	0.287433	0.296436	1.98501	2.03627
	IL-17	WT	P40	LPS	P40+LPS		WT	P40	LPS	P40+LPS
		4.34e-05	3.56e-05	0.000196	0.000509		0.909853	0.746331	4.10901	10.6709
		3.05e-05	4.21e-05	0.000168	0.000395		0.639413	0.8826	3.52201	8.28092
		6.14e-05	5.66e-05	0.000232	0.000243		1.28721	1.18658	4.86373	5.09434
		5.46e-05	4.76e-05	0.000187	0.000529		1.14465	0.997904	3.92034	11.0901
		6.04e-05	4.58e-05	0.000173	0.000406		1.26625	0.960168	3.62683	8.51153
		3.61e-05	4.53e-05	0.000254	0.000293		0.756813	0.949686	5.32495	6.14256
						Mean	1.0007	0.953878	4.22781	8.29839
		4.77333e-05				SD	0.272613	0.144432	0.717786	2.38251
	IFN-γ	WT	P40	LPS	P40+LPS		WT	P40	LPS	P40+LPS
		0.00013	0.000149	0.000795	0.00117		0.815047	0.934169	4.98433	7.33542
		0.00016	0.000152	0.000784	0.00165		1.00313	0.952978	4.91536	10.3448
		0.000216	0.000292	0.00094	0.00159		1.35423	1.83072	5.89342	9.96865
		0.000101	0.000137	0.000731	0.00106		0.633229	0.858934	4.58307	6.64577
		0.000167	0.000125	0.000647	0.00173		1.04702	0.783699	4.05643	10.8464
		0.000183	0.000272	0.00108	0.00169		1.14734	1.70533	6.77116	10.5956
						Mean	1	1.17764	5.20063	9.28945
		0.0001595				SD	0.252245	0.462922	0.976244	1.81728
	TNF	WT	P40	LPS	P40+LPS		WT	P40	LPS	P40+LPS
		0.000568	0.000745	0.00314	0.0085		1.06367	1.39513	5.88015	15.9176
		0.000578	0.000409	0.00126	0.0061		1.0824	0.765918	2.35955	11.4232
		0.000412	0.000462	0.00342	0.005096		0.771536	0.865169	6.40449	9.54307
		0.00063	0.000709	0.00384	0.00828		1.17978	1.32772	7.19101	15.5056
		0.000512	0.000415	0.00172	0.00564		0.958801	0.777154	3.22097	10.5618
		0.000504	0.000406	0.00244	0.00494		0.94382	0.7603	4.56929	9.25094
						Mean	1	0.981898	4.93758	12.0337
		0.000534				SD	0.141571	0.297204	1.88928	2.95381
