# Supplementary material for: IL-12p40 deletion aggravates lipopolysaccharide-induced cardiac dysfunction in mice
Source: Front Cardiovasc Med. 2022 Sep 16;9:950029. doi: 10.3389/fcvm.2022.950029 (PMC9523082; doi:10.3389/fcvm.2022.950029)
Supplement: Supplementary file 4 [file Table_4.XLSX]

## Sheet: Sheet1
流式分析
	CD14+CD16+
编号	Saline+WT		编号	Saline+P40		编号	LPS+WT		编号	LPS+KO
C57-16-9212	6.63		P40-16-9217	8.58		LPS-16-9234	11.08		P40+LPS-16-9239	16.77
C57-16-9213	2.23		P40-16-9218	2.83		LPS-16-9235	11.17		P40+LPS-16-9240	14.57
C57-16-9214	2.73		P40-16-9219	2.76		LPS-16-9236	10.03		P40+LPS-16-9241	18.38
C57-16-9215	2.6		P40-16-9220	2.51		LPS-16-9237	14.5		P40+LPS-16-9242	13.37
C57-16-9216	4.57		P40-16-9221	6.06		LPS-16-9238	9.4		P40+LPS-16-9243	20.99
Mean	3.752		Mean	4.548		Mean	11.236		Mean	16.816
SD	1.84662		SD	2.68538		SD	1.96899		SD	3.03273
