# Supplementary material for: IL-12p40 deletion aggravates lipopolysaccharide-induced cardiac dysfunction in mice
Source: Front Cardiovasc Med. 2022 Sep 16;9:950029. doi: 10.3389/fcvm.2022.950029 (PMC9523082; doi:10.3389/fcvm.2022.950029)
Supplement: Supplementary file 5 [file Table_5.XLSX]

## Sheet: Sheet1
Bax												Bcl-2
WT	0	0.73	0.86	0.54	0.62	0.77						WT	0	6.15	6.43	7.32	7.12	5.89
P40	1	0.8	0.72	0.58	0.54	0.79						P40	1	6.26	5.79	7.08	6.98	5.63
LPS	2	1.13	1.01	1.29	1.12	1.32						LPS	2	4.44	4.02	4.53	4.98	4.72
P40+LPS	3	1.79	1.88	1.61	1.75	2.04						P40+LPS	3	3.17	2.58	2.89	3.49	2.94
C-cas3												GAPDH
WT	0	0.61	0.52	0.56	0.33	0.35						WT	0	10.48	9.12	10.23	9.14	11.23
P40	1	0.52	0.59	0.69	0.34	0.36						P40	1	10.12	11.23	9.48	9.78	9.37
LPS	2	1.16	1.31	1.01	0.89	0.95						LPS	2	9.24	10.49	8.89	10.57	10.87
P40+LPS	3	1.68	1.91	1.82	1.37	1.44						P40+LPS	3	9.72	10.67	9.92	9.24	10.13
		Bax/GAPDH																Mean	SD
WT	1	0.0696565	0.0942982	0.0527859	0.0678337	0.0685663	0.0706281				0.986245	1.33514	0.74738	0.960436	0.97081			1	0.21139
P40	2	0.0790514	0.064114	0.0611814	0.0552147	0.0843116					1.11926	0.90777	0.866249	0.781768	1.19374			0.973759	0.174884
LPS	3	0.122294	0.0962822	0.145107	0.10596	0.121435					1.73153	1.36323	2.05452	1.50026	1.71936			1.67378	0.26312
P40+LPS	4	0.184156	0.176195	0.162298	0.189394	0.201382					2.60741	2.49469	2.29793	2.68157	2.85131			2.58658	0.206941
		Bcl-2/GAPDH
WT	1	0.586832	0.705044	0.715543	0.778993	0.524488	0.66218				0.886212	1.06473	1.08059	1.17641	0.792063			1	0.156516
P40	2	0.618577	0.515583	0.746835	0.713701	0.600854					0.934152	0.778615	1.12784	1.07781	0.907387			0.965161	0.139869
LPS	3	0.480519	0.383222	0.509561	0.471145	0.434223					0.725663	0.578728	0.769521	0.711506	0.655747			0.688233	0.0734796
P40+LPS	4	0.326132	0.241799	0.291331	0.377706	0.290227					0.492512	0.365157	0.439957	0.570397	0.43829			0.461263	0.0760015
		C-Cas3/GAPDH
WT	1	0.0582061	0.0570175	0.054741	0.036105	0.0311665	0.0474472				1.22676	1.20171	1.15373	0.760955	0.65687			1	0.269546
P40	2	0.0513834	0.0525378	0.0727848	0.0347648	0.0384205					1.08296	1.1073	1.53402	0.732709	0.809756			1.05335	0.315033
LPS	3	0.125541	0.124881	0.113611	0.0842006	0.0873965					2.64592	2.63201	2.39448	1.77462	1.84198			2.2578	0.423
P40+LPS	4	0.17284	0.179007	0.183468	0.148268	0.142152					3.64279	3.77277	3.86679	3.12493	2.99602			3.48066	0.394379
	TUNWL统计
		Saline+WT	Saline+P40	LPS+WT	LPS+KO
		1.85	2.77	6.83	10.46
		3.57	2.02	6.92	8.76
		1.72	1.95	5.78	12.07
		2.6	1.7	9.25	9.06
		2.51	2.25	5.15	11.68
		1.32	3.27	6.42	12.63
	Mean	2.26167	2.32667	6.725	10.7767
	SD	0.804672	0.586674	1.40651	1.61479
