# Supplementary material for: IL-12p40 deletion aggravates lipopolysaccharide-induced cardiac dysfunction in mice
Source: Front Cardiovasc Med. 2022 Sep 16;9:950029. doi: 10.3389/fcvm.2022.950029 (PMC9523082; doi:10.3389/fcvm.2022.950029)
Supplement: Supplementary file 6 [file Table_6.XLSX]

## Sheet: Sheet1
	1	2	3	4	5	6	7	8	9	10	11	12
A	0.116	0.273											450
B	0.302	0.312	0.364	0.389	0.315	0.392	0.333	0.376	0.394	0.322	0.319	0.388	450
C	0.382	0.424	0.433	0.462	0.467	0.405	0.502	0.458	0.483	0.551	0.546	0.463	450
D												0.141	450
E													450
F													450
G													450
H													450
	KO+WT Mono						KO+KO Mono
LDH浓度	2050.96	2178.34	2840.76	3159.24	2216.56	3197.45	2445.86	2993.63	3222.93	2305.73	2267.52	3146.5
Mean	2607.22						2730.36
SD	520.311						438.31
	KO+WT Mono+LPS						KO+KO Mono+LPS
LDH浓度	3070.06	3605.1	3719.75	4089.17	4152.87	3363.06	4598.73	4038.22	4356.69	5222.93	5159.24	4101.91
Mean	3666.67						4579.62
SD	417.043						514.041
	1	2	3	4	5	6	7	8	9	10	11	12
A	0.079	2.335	2.724	1.975	1.562								450		80	0.282
B	0.361	2.646	2.409	1.809	1.407								450		40	0.584
C	0.663	2.473	2.247	2.236	1.723								450		20	1.509
D	1.588	2.764	2.455	1.658	1.144								450		10	2.898
E	2.977	2.505	2.901	2.033	1.422								450		5	3.656
F	3.735	2.238	2.247	1.671	1.428								450
G	4.852												450
H													450
	Lnx	2.57636	2.27873	2.8518	3.16779		X=	13.1492	9.76427	17.3189	23.7549
		2.33841	2.51974	2.97881	3.28638			10.3647	12.4254	19.6643	26.7459
		2.47077	2.64369	2.6521	3.04461			11.8316	14.065	14.1839	21.0018
		2.24813	2.48454	3.09434	3.48761			9.46997	11.9957	22.0726	32.7075
		2.44629	2.14331	2.80742	3.2749			11.5454	8.52758	16.5671	26.4407
		2.65057	2.64369	3.08439	3.27031			14.1622	14.065	21.8542	26.3196
								KO+WT Mono	KO+KO Mono	KO+WT Mono+LPS	KO+KO Mono+LPS			KO+WT Mono	KO+KO Mono	KO+WT Mono+LPS	KO+KO Mono+LPS
							稀释10倍	131.492	97.6427	173.189	237.549		Mean	117.538	118.071	186.102	261.617
								103.647	124.254	196.643	267.459		SD	17.2871	22.6019	31.3232	38.9126
								118.316	140.65	141.839	210.018
								94.6997	119.957	220.726	327.075
								115.454	85.2758	165.671	264.407
								141.622	140.65	218.542	263.196
mRNA
Normalized	Status
ANP	KO+WT Mono	KO+KO Mono	KO+WT Mono+LPS	KO+KO Mono+LPS		KO+WT Mono	KO+KO Mono	KO+WT Mono+LPS	KO+KO Mono+LPS
	0.0659	0.0576	0.1782	0.3241		0.840915	0.735003	2.27392	4.13567
	0.0584	0.1157	0.2532	0.4239		0.745212	1.47639	3.23095	5.40916
	0.1076	0.0591	0.1612	0.3989		1.37303	0.754144	2.05699	5.09015
	0.0671	0.0518	0.1825	0.3538		0.856228	0.660993	2.32879	4.51466
	0.0568	0.1109	0.2068	0.4303		0.724795	1.41514	2.63887	5.49083
	0.1144	0.0615	0.163	0.3038		1.4598	0.784769	2.07996	3.87663
	0.0783667				Mean	0.999996	0.971072	2.43491	4.75285
					SD	0.327779	0.370454	0.443007	0.677428
BNP	KO+WT Mono	KO+KO Mono	KO+WT Mono+LPS	KO+KO Mono+LPS		KO+WT Mono	KO+KO Mono	KO+WT Mono+LPS	KO+KO Mono+LPS
	0.194	0.1579	0.4455	0.6482		1.34926	1.09818	3.09842	4.50818
	0.129	0.1386	0.633	0.8478		0.897185	0.963953	4.40247	5.89639
	0.1014	0.1852	0.403	0.7978		0.705229	1.28805	2.80283	5.54864
	0.1671	0.1518	0.456	0.7076		1.16217	1.05576	3.17145	4.92131
	0.1568	0.1109	0.517	0.8606		1.09053	0.771301	3.5957	5.98541
	0.1144	0.1615	0.4075	0.6076		0.795643	1.12322	2.83413	4.22581
	0.143783				Mean	1	1.05008	3.3175	5.18096
					SD	0.243186	0.172894	0.603722	0.738447
	LVEF (%)	KO+WT Mono	KO+KO Mono	KO+WT Mono+LPS	KO+KO Mono+LPS
		62	60	51	51
		68	66	50	33
		70	57	48	38
		51	55	57	30
		58	67	50	42
		68	65	61	32
	Mean	62.8333	61.6667	52.8333	37.6667
	SD	7.33258	5.04645	5.03653	7.86554
	LVFS (%)
		KO+WT Mono	KO+KO Mono	KO+WT Mono+LPS	KO+KO Mono+LPS
		32	31	25	15
		36	36	24	25
		39	39	28	18
		25	28	24	14
		30	37	32	20
		37	33	30	24
	Mean	33.1667	34	27.1667	19.3333
	SD	5.19294	4.09878	3.37145	4.54606
