# Supplementary material for: IL-12p40 deletion aggravates lipopolysaccharide-induced cardiac dysfunction in mice
Source: Front Cardiovasc Med. 2022 Sep 16;9:950029. doi: 10.3389/fcvm.2022.950029 (PMC9523082; doi:10.3389/fcvm.2022.950029)
Supplement: Supplementary file 7 [file Table_7.XLSX]

## Sheet: Sheet1
Bax												Bcl-2
KO+WT Mono	0	1.35	1.55	1.92	1.82	2.15						KO+WT Mono	0	10.98	10.68	8.835	9.22	9.64
KO+KO Mono	1	1.45	1.65	1.97	2.03	1.94						KO+KO Mono	1	10.26	8.78	10.74	8.21	9.27
KO+WT Mono+LPS	2	3.69	3.79	3.22	2.93	3.43						KO+WT Mono+LPS	2	6.79	7.08	7.47	6.03	6.64
KO+KO Mono+LPS	3	5.72	5.89	5.02	5.34	5.15						KO+KO Mono+LPS	3	4.12	3.64	3.52	3.28	4.26
C-cas3												GAPDH
KO+WT Mono	0	0.76	0.82	0.54	0.87	0.83						KO+WT Mono	0	15.34	13.71	15.72	13.71	16.84
KO+KO Mono	1	0.85	0.71	0.51	0.82	0.75						KO+KO Mono	1	14.22	14.67	15.18	14.67	14.05
KO+WT Mono+LPS	2	1.45	1.63	1.16	1.51	1.49						KO+WT Mono+LPS	2	15.85	16.3	13.86	15.73	13.33
KO+KO Mono+LPS	3	2.17	2.38	1.94	2.13	1.81						KO+KO Mono+LPS	3	13.86	15.19	14.58	16.005	14.88
		Bax/GAPDH																Mean	SD
KO+WT Mono	1	0.0880052	0.113056	0.122137	0.13275	0.127672	0.116724				0.75396	0.968577	1.04638	1.1373	1.0938			1	0.151098
KO+KO Mono	2	0.101969	0.112474	0.129776	0.138378	0.138078					0.873591	0.963593	1.11182	1.18551	1.18295			1.06349	0.139226
KO+WT Mono+LPS	3	0.232808	0.232515	0.232323	0.186268	0.257314					1.99451	1.99201	1.99036	1.5958	2.20447			1.95543	0.221042
KO+KO Mono+LPS	4	0.412698	0.387755	0.344307	0.333646	0.346102					3.53568	3.32198	2.94976	2.85842	2.96513			3.12619	0.289304
		Bcl-2/GAPDH
KO+WT Mono	1	0.715776	0.778993	0.562023	0.672502	0.572447	0.660348				1.08394	1.17967	0.851101	1.01841	0.866886			1	0.141028
KO+KO Mono	2	0.721519	0.5985	0.70751	0.559646	0.659786					1.09263	0.906341	1.07142	0.847501	0.99915			0.983409	0.105279
KO+WT Mono+LPS	3	0.428391	0.434356	0.538961	0.383344	0.498125					0.648735	0.657768	0.816177	0.580518	0.754336			0.691507	0.0932423
KO+KO Mono+LPS	4	0.297258	0.239631	0.241427	0.204936	0.28629					0.450154	0.362886	0.365605	0.310345	0.433545			0.384507	0.057094
		C-Cas3/GAPDH
KO+WT Mono	1	0.0495437	0.0598104	0.0343511	0.0634573	0.0492874	0.05129				0.965952	1.16612	0.669744	1.23723	0.960956			1	0.221148
KO+KO Mono	2	0.059775	0.0483981	0.0335968	0.0558964	0.0533808					1.16543	0.943617	0.655037	1.08981	1.04076			0.978932	0.19815
KO+WT Mono+LPS	3	0.0914826	0.1	0.0836941	0.0959949	0.111778					1.78364	1.9497	1.63178	1.87161	2.17933			1.88321	0.203332
KO+KO Mono+LPS	4	0.156566	0.156682	0.133059	0.133083	0.12164					3.05256	3.05483	2.59425	2.59472	2.37161			2.73359	0.306049
		TUNWL统计
			KO+WT Mono	KO+KO Mono	KO+WT Mono+LPS	KO+KO Mono+LPS
			2.07	2.74	4.85	9.47
			3.22	1.99	4.94	8.77
			2.67	1.92	4.8	11.08
			2.78	1.87	5.57	8.07
			2.73	2.22	3.78	10.69
			1.57	3.04	4.44	11.74
		Mean	2.50667	2.29667	4.73	9.97
		SD	0.5879	0.484341	0.592554	1.42712
